# Supplementary material for: Continuous Submicron Particle Separation Via Vortex-Enhanced Ionic Concentration Polarization: A Numerical Investigation
Source: Micromachines (Basel). 2022 Dec 12;13(12):2203. doi: 10.3390/mi13122203 (PMC9786152; doi:10.3390/mi13122203)
Supplement: Supplementary file 1 [file micromachines-13-02203-s001.zip]

Archive with 2 entries (2 files):
- micromachines-2007779-supplementary.pdf
- Video S1.mp4
